# Supplementary material for: Nearly 20 Years of Genetic Diversity and Evolution of Porcine Circovirus-like Virus P1 from China
Source: Viruses. 2022 Mar 28;14(4):696. doi: 10.3390/v14040696 (PMC9030576; doi:10.3390/v14040696)
Supplement: Supplementary file 1 [file viruses-14-00696-s001.zip]

Archive with 1 entries (1 files):
- viruses-1607832-supplementary.pdf
